# Supplementary material for: A new species, a new combination, and a new record of Crossotarsus Chapuis, 1865 (Coleoptera, Curculionidae, Platypodinae) from China
Source: Zookeys. 2021 Apr 6;1028:69–83. doi: 10.3897/zookeys.1028.61018 (PMC8044065; doi:10.3897/zookeys.1028.61018)
Supplement: XML Treatment for Crossotarsus beaveri [file zookeys.1028.61018-treatment1.xml]

<!DOCTYPE tp:taxon-treatment
  PUBLIC "-//TaxonX//DTD Taxonomic Treatment Publishing DTD v0 20100105//EN" "tax-treatment-NSO.dtd">
<tp:taxon-treatment xmlns:tp="http://www.plazi.org/taxpub"><tp:treatment-meta><kwd-group><label>Taxon classification</label><kwd><named-content xmlns:xlink="http://www.w3.org/1999/xlink" content-type="kingdom">Animalia</named-content></kwd><kwd><named-content xmlns:xlink="http://www.w3.org/1999/xlink" content-type="order">Coleoptera</named-content></kwd><kwd><named-content xmlns:xlink="http://www.w3.org/1999/xlink" content-type="family">Curculionidae</named-content></kwd></kwd-group><mixed-citation publication-type="journal"><person-group><name><surname>Lai</surname><given-names>Shengchang</given-names></name><name><surname>Zhang</surname><given-names>Ling</given-names></name><name><surname>Li</surname><given-names>You</given-names></name><name><surname>Wang</surname><given-names>Jianguo</given-names></name></person-group><article-title>A new species, a new combination, and a new record of <italic><tp:taxon-name><tp:taxon-name-part taxon-name-part-type="genus" reg="Crossotarsus">Crossotarsus</tp:taxon-name-part></tp:taxon-name></italic> Chapuis, 1865 (<tp:taxon-name><tp:taxon-name-part taxon-name-part-type="order">Coleoptera</tp:taxon-name-part></tp:taxon-name>, <tp:taxon-name><tp:taxon-name-part taxon-name-part-type="family">Curculionidae</tp:taxon-name-part></tp:taxon-name>, <tp:taxon-name><tp:taxon-name-part taxon-name-part-type="subfamily">Platypodinae</tp:taxon-name-part></tp:taxon-name>) from China</article-title><source>Zookeys</source><day>06</day><month>4</month><year>2021</year><volume>1028</volume><fpage>69</fpage><lpage>83</lpage><pub-id pub-id-type="doi">10.3897/zookeys.1028.61018</pub-id></mixed-citation></tp:treatment-meta><tp:nomenclature><tp:taxon-name><object-id xmlns:xlink="http://www.w3.org/1999/xlink" content-type="arpha" xlink:type="simple">67FDD7E9-B31C-5E08-BED2-40FAABAFC514</object-id>
            <tp:taxon-name-part taxon-name-part-type="genus" reg="Crossotarsus">Crossotarsus</tp:taxon-name-part>
            <tp:taxon-name-part taxon-name-part-type="species" reg="beaveri">beaveri</tp:taxon-name-part>
            <object-id xmlns:xlink="http://www.w3.org/1999/xlink" content-type="zoobank" xlink:type="simple">http://zoobank.org/B8D65F2C-90C7-4B5B-84D0-AA714D42A565</object-id>
          </tp:taxon-name><tp:taxon-authority>Lai &amp; Wang</tp:taxon-authority><tp:taxon-status xmlns:xlink="http://www.w3.org/1999/xlink" xlink:type="simple">sp. nov.</tp:taxon-status><xref ref-type="fig" rid="F1">Figures 1</xref><xref ref-type="fig" rid="F2">, 2</xref></tp:nomenclature><tp:treatment-sec sec-type="type material" id="SECID0ECAAG"><title>Type material.</title><p><bold><italic>Holotype.</italic></bold> Male, China: Jiangxi Province, Ganzhou City, Longnan County, Jiulianshan national nature reserve of Jiangxi, Hualu Village, <named-content xmlns:xlink="http://www.w3.org/1999/xlink" content-type="dwc:verbatimCoordinates" xlink:type="simple"><named-content content-type="geo-json" specific-use="{&#34;type&#34;:&#34;Point&#34;,&#34;coordinates&#34;:[114.499167,24.621944]}" id="NCID0EQAAG" xlink:type="simple">24°37'19"N, 114°29'57"E</named-content></named-content>, 2.VII.2020, log dissection, host <italic><tp:taxon-name><tp:taxon-name-part taxon-name-part-type="genus" reg="Paulownia">Paulownia</tp:taxon-name-part> <tp:taxon-name-part taxon-name-part-type="species" reg="fortunei">fortunei</tp:taxon-name-part></tp:taxon-name></italic>, Shengchang Lai leg. (deposited in <abbrev xmlns:xlink="http://www.w3.org/1999/xlink" content-type="institution" xlink:title="National Zoological Museum of China, Institute of Zoology, Chinese Academy of Science, Beijing, China" id="ABBRID0EABAG" xlink:type="simple">NZMC</abbrev> IOZ(E)225775).</p><p><bold><italic>Allotype.</italic></bold> Female, same data as holotype (deposited in <abbrev xmlns:xlink="http://www.w3.org/1999/xlink" content-type="institution" xlink:title="National Zoological Museum of China, Institute of Zoology, Chinese Academy of Science, Beijing, China" id="ABBRID0EMBAG" xlink:type="simple">NZMC</abbrev> IOZ(E)225776).</p><p><bold><italic>Paratypes.</italic></bold> 6 males, 6 females, same data as holotype, but host <italic><tp:taxon-name><tp:taxon-name-part taxon-name-part-type="genus" reg="Phoebe">Phoebe</tp:taxon-name-part> <tp:taxon-name-part taxon-name-part-type="species" reg="zhennan">zhennan</tp:taxon-name-part></tp:taxon-name></italic> and <italic><tp:taxon-name><tp:taxon-name-part taxon-name-part-type="genus" reg="Liquidambar">Liquidambar</tp:taxon-name-part> <tp:taxon-name-part taxon-name-part-type="species" reg="formosana">formosana</tp:taxon-name-part></tp:taxon-name></italic> (5 males, 5 females <named-content xmlns:xlink="http://www.w3.org/1999/xlink" content-type="dwc:institutional_code" xlink:type="simple">JXAU</named-content>; 1 male, 1 female <abbrev xmlns:xlink="http://www.w3.org/1999/xlink" content-type="institution" xlink:title="National Zoological Museum of China, Institute of Zoology, Chinese Academy of Science, Beijing, China" id="ABBRID0ETCAG" xlink:type="simple">NZMC</abbrev>); 11 male, 6 females, as holotype except: Xunwu County, Xiangshan Town, Congkeng Village, <named-content xmlns:xlink="http://www.w3.org/1999/xlink" content-type="dwc:verbatimCoordinates" xlink:type="simple"><named-content content-type="geo-json" specific-use="{&#34;type&#34;:&#34;Point&#34;,&#34;coordinates&#34;:[115.878889,24.905556]}" id="NCID0E2CAG" xlink:type="simple">24°54'20"N, 115°52'44"E</named-content></named-content>, ca 650m, 15.IX.2017, log dissection, host <italic><tp:taxon-name><tp:taxon-name-part taxon-name-part-type="genus" reg="Castanopsis">Castanopsis</tp:taxon-name-part> <tp:taxon-name-part taxon-name-part-type="species" reg="fargesii">fargesii</tp:taxon-name-part></tp:taxon-name></italic> and <italic><tp:taxon-name><tp:taxon-name-part taxon-name-part-type="genus" reg="Vernicia">Vernicia</tp:taxon-name-part> <tp:taxon-name-part taxon-name-part-type="species" reg="montana">montana</tp:taxon-name-part></tp:taxon-name></italic>, Shengchang Lai leg. (10 males, 5 females <named-content xmlns:xlink="http://www.w3.org/1999/xlink" content-type="dwc:institutional_code" xlink:type="simple">JXAU</named-content>; 1 male, 1 female <abbrev xmlns:xlink="http://www.w3.org/1999/xlink" content-type="institution" xlink:title="Private collection of Roger A. Beaver, Chiang Mai, Thailand" id="ABBRID0E2DAG" xlink:type="simple">RAB</abbrev>); 6 males, 6 females, as holotype except: Xunwu County, Liuche Town, Luanluozhang, <named-content xmlns:xlink="http://www.w3.org/1999/xlink" content-type="dwc:verbatimCoordinates" xlink:type="simple"><named-content content-type="geo-json" specific-use="{&#34;type&#34;:&#34;Point&#34;,&#34;coordinates&#34;:[115.735833,24.678056]}" id="NCID0EDEAG" xlink:type="simple">24°40'41"N, 115°44'9"E</named-content></named-content>, ca 640 m, 22.VIII.2017, log dissection, host <italic><tp:taxon-name><tp:taxon-name-part taxon-name-part-type="genus" reg="Castanopsis">Castanopsis</tp:taxon-name-part> <tp:taxon-name-part taxon-name-part-type="species" reg="carlesii">carlesii</tp:taxon-name-part></tp:taxon-name></italic>, Shengchang Lai leg. (5 males, 5 females <named-content xmlns:xlink="http://www.w3.org/1999/xlink" content-type="dwc:institutional_code" xlink:type="simple">JXAU</named-content>; 1 male, 1 female <abbrev xmlns:xlink="http://www.w3.org/1999/xlink" content-type="institution" xlink:title="Private collection of Roger A. Beaver, Chiang Mai, Thailand" id="ABBRID0EYEAG" xlink:type="simple">RAB</abbrev>); 38 males, 38 females, China: Fujian Province, Zhangzhou City, Yunxiao County, Xiahe Town, Qigaoqi Village, <named-content xmlns:xlink="http://www.w3.org/1999/xlink" content-type="dwc:verbatimCoordinates" xlink:type="simple"><named-content content-type="geo-json" specific-use="{&#34;type&#34;:&#34;Point&#34;,&#34;coordinates&#34;:[117.176667,24.025278]}" id="NCID0EAFAG" xlink:type="simple">24°1'31"N, 117°10'36"E</named-content></named-content>, 8.VII.2019, log dissection, host <italic><tp:taxon-name><tp:taxon-name-part taxon-name-part-type="genus" reg="Castanopsis">C.</tp:taxon-name-part> <tp:taxon-name-part taxon-name-part-type="species" reg="carlesii">carlesii</tp:taxon-name-part></tp:taxon-name></italic>, Ling Zhang leg. (2 males, 2 females <named-content xmlns:xlink="http://www.w3.org/1999/xlink" content-type="dwc:institutional_code" xlink:type="simple">BMNH</named-content>; 2 males, 2 females <named-content xmlns:xlink="http://www.w3.org/1999/xlink" content-type="dwc:institutional_code" xlink:type="simple">KIZCAS</named-content> [KIZ0121459–0121462]; 2 males, 2 females <named-content xmlns:xlink="http://www.w3.org/1999/xlink" content-type="dwc:institutional_code" xlink:type="simple">NIAES</named-content>; 2 males, 2 females <named-content xmlns:xlink="http://www.w3.org/1999/xlink" content-type="dwc:institutional_code" xlink:type="simple">NMNS</named-content>; 2 males, 2 females <abbrev xmlns:xlink="http://www.w3.org/1999/xlink" content-type="institution" xlink:title="Private collection of Roger A. Beaver, Chiang Mai, Thailand" id="ABBRID0EEGAG" xlink:type="simple">RAB</abbrev>; 2 males, 2 females <abbrev xmlns:xlink="http://www.w3.org/1999/xlink" content-type="institution" xlink:title="Research Institute of Forest Insect Diversity, Namyangju, South Korea" id="ABBRID0EJGAG" xlink:type="simple">RIFID</abbrev>; 2 males, 2 females <abbrev xmlns:xlink="http://www.w3.org/1999/xlink" content-type="institution" xlink:title="Museum of Biology, Sun Yat-sen University, Guangzhou, China" id="ABBRID0EOGAG" xlink:type="simple">SYU</abbrev>; 2 males, 2 females <named-content xmlns:xlink="http://www.w3.org/1999/xlink" content-type="dwc:institutional_code" xlink:type="simple">USNM</named-content>; 2 males, 2 females <abbrev xmlns:xlink="http://www.w3.org/1999/xlink" content-type="institution" xlink:title="Zoological Institute. Russian Academy of Sciences, St. Petersburg, Russia" id="ABBRID0EYGAG" xlink:type="simple">ZIN</abbrev>; 20 males, 20 females <named-content xmlns:xlink="http://www.w3.org/1999/xlink" content-type="dwc:institutional_code" xlink:type="simple">JXAU</named-content>).</p><fig id="F1" position="float" orientation="portrait"><object-id xmlns:xlink="http://www.w3.org/1999/xlink" content-type="doi" xlink:type="simple">10.3897/zookeys.1028.61018.figure1</object-id><object-id xmlns:xlink="http://www.w3.org/1999/xlink" content-type="arpha" xlink:type="simple">A7DB8527-6A90-5AF3-8116-136289536F8D</object-id><label>Figure 1.</label><caption><p>Male of <italic><tp:taxon-name><tp:taxon-name-part taxon-name-part-type="genus" reg="Crossotarsus">Crossotarsus</tp:taxon-name-part> <tp:taxon-name-part taxon-name-part-type="species" reg="beaveri">beaveri</tp:taxon-name-part></tp:taxon-name></italic> sp. nov. <bold>A</bold> dorsal view <bold>B</bold> head <bold>C</bold> lateral view <bold>D</bold> declivity. Scale bars: 0.5 mm.</p></caption><graphic xmlns:xlink="http://www.w3.org/1999/xlink" xlink:href="zookeys-1028-069-g001.jpg" position="float" orientation="portrait" xlink:type="simple" id="oo_528794.jpg"><uri content-type="original_file" xlink:type="simple">https://binary.pensoft.net/fig/528794</uri></graphic></fig><fig id="F2" position="float" orientation="portrait"><object-id xmlns:xlink="http://www.w3.org/1999/xlink" content-type="doi" xlink:type="simple">10.3897/zookeys.1028.61018.figure2</object-id><object-id xmlns:xlink="http://www.w3.org/1999/xlink" content-type="arpha" xlink:type="simple">AA24D745-BF7C-5DC1-8A98-D58B99526AD8</object-id><label>Figure 2.</label><caption><p>Female of <italic><tp:taxon-name><tp:taxon-name-part taxon-name-part-type="genus" reg="Crossotarsus">Crossotarsus</tp:taxon-name-part> <tp:taxon-name-part taxon-name-part-type="species" reg="beaveri">beaveri</tp:taxon-name-part></tp:taxon-name></italic> sp. nov. <bold>A</bold> dorsal view <bold>B</bold> head <bold>C</bold> lateral view <bold>D</bold> declivity. Scale bars: 0.5 mm.</p></caption><graphic xmlns:xlink="http://www.w3.org/1999/xlink" xlink:href="zookeys-1028-069-g002.jpg" position="float" orientation="portrait" xlink:type="simple" id="oo_528795.jpg"><uri content-type="original_file" xlink:type="simple">https://binary.pensoft.net/fig/528795</uri></graphic></fig></tp:treatment-sec><tp:treatment-sec sec-type="description" id="SECID0ECJAG"><title>Description.</title><p><bold>Male.</bold> 3.58–4.01 mm long (mean = 3.78; <italic>n</italic> = 20); 2.75–2.95 times as long as wide. Head and pronotum dark brown, disc of elytra reddish brown becoming dark brown, declivity of elytra nearly black.</p><p><bold><italic>Head.</italic></bold> Frons flat, slightly shining, with irregular large punctures; finely, sparsely punctured above the epistoma, bearing bristly, erect, long setae, weakly concave, smooth around short median line, upper part of frons with scattered, coarse punctures, the punctures with moderate, semierect, dorsally directed setae. Antennal scape clavate with scattered, forwardly directed hairs on apical half; club oval, flattened, evenly covered with short setae. Labial palps two-segmented, with basal segments fused along the midline.</p><p><bold><italic>Pronotum.</italic></bold> About 1.2 times longer than wide, shining, no mycangial pores, the lateral femoral grooves angulate anteriorly, pronotum widest in front of the grooves, with finely, scattered, irregular punctures, a few semierect backwardly pointed hairs close to anterior margin, median line extending about 1/4 from base.</p><p><bold><italic>Scutellum.</italic></bold> Depressed below level of elytra, with a median longitudinal groove between lateral carinae.</p><p><bold><italic>Elytra.</italic></bold> About 2.0 times as long as wide, about 1.4 times as long as pronotum. Surface of disc smooth, shining, striae distinctly impressed for almost their entire length, except striae 6 and 7, other striae with circular, distinct, shallow punctures, the bases of striae 1 and 2, striae 3 and 4, respectively, conjoint, more impressed; interstriae slightly raised on disc, interstriae 1, 3 and 5 distinctly raised and conjoint at base, interstriae 8 and 9 fused at apex of disc, forming ventral, rounded angle; cylindrical declivity obliquely truncate, acutely margined all around except at sutural apex, strongly concave, forming a cup-like structure, surface shining, with 4 rows of longitudinal granules bearing erect, long, golden setae, a row of sparse, medially directed, erect golden setae at the inner margin of declivity, elytral apex broadly emarginate, the main emargination approximately U-shaped, about as wide as deep, extending about 1/3 of the height of the declivity, at its inner end a much smaller, V-shaped second emargination (Fig. <xref ref-type="fig" rid="F1">1A, D</xref>).</p><fig id="F3" position="float" orientation="portrait"><object-id xmlns:xlink="http://www.w3.org/1999/xlink" content-type="doi" xlink:type="simple">10.3897/zookeys.1028.61018.figure3</object-id><object-id xmlns:xlink="http://www.w3.org/1999/xlink" content-type="arpha" xlink:type="simple">41724FAB-4A7F-55A9-A739-5149BA59A855</object-id><label>Figure 3.</label><caption><p>Male of <italic><tp:taxon-name><tp:taxon-name-part taxon-name-part-type="genus" reg="Crossotarsus">Crossotarsus</tp:taxon-name-part> <tp:taxon-name-part taxon-name-part-type="species" reg="brevis">brevis</tp:taxon-name-part></tp:taxon-name></italic> (Browne) <bold>A</bold> dorsal view <bold>B</bold> head <bold>C</bold> lateral view <bold>D</bold> declivity. Scale bars: 0.5 mm.</p></caption><graphic xmlns:xlink="http://www.w3.org/1999/xlink" xlink:href="zookeys-1028-069-g003.jpg" position="float" orientation="portrait" xlink:type="simple" id="oo_528796.jpg"><uri content-type="original_file" xlink:type="simple">https://binary.pensoft.net/fig/528796</uri></graphic></fig><p><bold><italic>Protibia</italic>.
            </bold> Five transverse carinae at tibial apex, transverse rugae at base.</p><p><bold><italic>Abdomen.</italic></bold> Abdominal ventrites 1–4 moderately finely punctured, with irregular rows of erect, short hairs at both sides posteriorly, ventrite 5 strongly concave at middle, with dense, large, circular punctures.</p><p><bold>Female.</bold> 3.64–4.42 mm long (mean = 3.96 mm; <italic>n</italic> = 20); 2.79–2.93 times as long as wide. Head and pronotum brown, disc of elytra reddish brown becoming dark brown to apex.</p><p><bold><italic>Head.</italic></bold> Similar to male, but frons flatter, very shining, smooth, with shallow, small punctures; finely, sparsely punctured above the epistoma, bearing bristly, erect, long setae; very shallowly concave in median line, upper part of frons with scattered, shallow, small punctures, the punctures with moderate, semierect, dorsally directed setae.</p><p><bold><italic>Pronotum.</italic></bold> Similar to male.</p><p><bold><italic>Elytra.</italic></bold> About 1.8 times as long as wide, about 1.5 times as long as pronotum, sides subparallel. Similar to male, but disc of elytra shining, with dense, longitudinal, semierect, backwardly pointed hairs at apex and declivity, striae weakly impressed, interstriae smoother, declivity vertical, a few irregularly granules, sparsely hairy.</p><p><bold><italic>Protibia.</italic></bold> Three transverse carinae at tibial apex, fine, confused granules at base.</p><p><bold><italic>Abdomen.</italic></bold> Surface of abdominal ventrites smooth, rounded, sparsely hairy, ventrite 5 without concavity, punctures shallow.</p></tp:treatment-sec><tp:treatment-sec sec-type="etymology" id="SECID0EDNAG"><title>Etymology.</title><p>The species is named for Roger A. Beaver to honor his contributions to the study of platypodines and scolytines.</p></tp:treatment-sec><tp:treatment-sec sec-type="host" id="SECID0EINAG"><title>Host plants.</title><p><italic><tp:taxon-name><tp:taxon-name-part taxon-name-part-type="genus" reg="Castanopsis">Castanopsis</tp:taxon-name-part> <tp:taxon-name-part taxon-name-part-type="species" reg="carlesii">carlesii</tp:taxon-name-part></tp:taxon-name></italic> (Hemsl.) Hayata, <italic><tp:taxon-name><tp:taxon-name-part taxon-name-part-type="genus" reg="Castanopsis">C.</tp:taxon-name-part> <tp:taxon-name-part taxon-name-part-type="species" reg="fargesii">fargesii</tp:taxon-name-part></tp:taxon-name></italic> Franch. (<tp:taxon-name><tp:taxon-name-part taxon-name-part-type="family">Fagaceae</tp:taxon-name-part></tp:taxon-name>), <italic><tp:taxon-name><tp:taxon-name-part taxon-name-part-type="genus" reg="Liquidambar">Liquidambar</tp:taxon-name-part> <tp:taxon-name-part taxon-name-part-type="species" reg="formosana">formosana</tp:taxon-name-part></tp:taxon-name></italic> Hance (<tp:taxon-name><tp:taxon-name-part taxon-name-part-type="family">Altingiaceae</tp:taxon-name-part></tp:taxon-name>), <italic><tp:taxon-name><tp:taxon-name-part taxon-name-part-type="genus" reg="Phoebe">Phoebe</tp:taxon-name-part> <tp:taxon-name-part taxon-name-part-type="species" reg="zhennan">zhennan</tp:taxon-name-part></tp:taxon-name></italic> S.K.Lee &amp; F.N.Wei (<tp:taxon-name><tp:taxon-name-part taxon-name-part-type="family">Lauraceae</tp:taxon-name-part></tp:taxon-name>), <italic><tp:taxon-name><tp:taxon-name-part taxon-name-part-type="genus" reg="Paulownia">Paulownia</tp:taxon-name-part> <tp:taxon-name-part taxon-name-part-type="species" reg="fortunei">fortunei</tp:taxon-name-part></tp:taxon-name></italic> (Seem.) Hemsl. (<tp:taxon-name><tp:taxon-name-part taxon-name-part-type="family">Paulowniaceae</tp:taxon-name-part></tp:taxon-name>), <italic><tp:taxon-name><tp:taxon-name-part taxon-name-part-type="genus" reg="Vernicia">Vernicia</tp:taxon-name-part> <tp:taxon-name-part taxon-name-part-type="species" reg="montana">montana</tp:taxon-name-part></tp:taxon-name></italic> Lour. (<tp:taxon-name><tp:taxon-name-part taxon-name-part-type="family">Euphorbiaceae</tp:taxon-name-part></tp:taxon-name>).</p></tp:treatment-sec><tp:treatment-sec sec-type="distribution" id="SECID0EJQAG"><title>Distribution.</title><p>China (Jiangxi, Fujian).</p></tp:treatment-sec><tp:treatment-sec sec-type="diagnosis" id="SECID0EOQAG"><title>Diagnosis.</title><p>The species is placed in <italic><tp:taxon-name><tp:taxon-name-part taxon-name-part-type="genus" reg="Crossotarsus">Crossotarsus</tp:taxon-name-part></tp:taxon-name></italic> because it possesses a combination of characters similar to that cited in the introduction.</p><p><italic><tp:taxon-name><tp:taxon-name-part taxon-name-part-type="genus" reg="Crossotarsus">Crossotarsus</tp:taxon-name-part> <tp:taxon-name-part taxon-name-part-type="species" reg="beaveri">beaveri</tp:taxon-name-part></tp:taxon-name></italic> is very similar to <italic><tp:taxon-name><tp:taxon-name-part taxon-name-part-type="genus" reg="Crossotarsus">Crossotarsus</tp:taxon-name-part> <tp:taxon-name-part taxon-name-part-type="species" reg="brevis">brevis</tp:taxon-name-part></tp:taxon-name></italic> (Browne, 1975) (new combination, see below) and <italic><tp:taxon-name><tp:taxon-name-part taxon-name-part-type="genus" reg="Crossotarsus">Crossotarsus</tp:taxon-name-part> <tp:taxon-name-part taxon-name-part-type="species" reg="platypoides">platypoides</tp:taxon-name-part></tp:taxon-name></italic> (Browne, 1955). They can be easily distinguished from other <italic><tp:taxon-name><tp:taxon-name-part taxon-name-part-type="genus" reg="Crossotarsus">Crossotarsus</tp:taxon-name-part></tp:taxon-name></italic> species by the male elytral apex truncate with a large, circular, concave declivity. The elytral apex of male of <italic><tp:taxon-name><tp:taxon-name-part taxon-name-part-type="genus" reg="Crossotarsus">C.</tp:taxon-name-part> <tp:taxon-name-part taxon-name-part-type="species" reg="beaveri">beaveri</tp:taxon-name-part></tp:taxon-name></italic> and that of <italic><tp:taxon-name><tp:taxon-name-part taxon-name-part-type="genus" reg="Crossotarsus">C.</tp:taxon-name-part> <tp:taxon-name-part taxon-name-part-type="species" reg="brevis">brevis</tp:taxon-name-part></tp:taxon-name></italic> possess a deep, acutely margined declivity, with a broad, almost circular, apical emargination.</p></tp:treatment-sec></tp:taxon-treatment>
