# Supplementary material for: A new species, a new combination, and a new record of Crossotarsus Chapuis, 1865 (Coleoptera, Curculionidae, Platypodinae) from China
Source: Zookeys. 2021 Apr 6;1028:69–83. doi: 10.3897/zookeys.1028.61018 (PMC8044065; doi:10.3897/zookeys.1028.61018)
Supplement: XML Treatment for Crossotarsus brevis [file zookeys.1028.61018-treatment2.xml]

<!DOCTYPE tp:taxon-treatment
  PUBLIC "-//TaxonX//DTD Taxonomic Treatment Publishing DTD v0 20100105//EN" "tax-treatment-NSO.dtd">
<tp:taxon-treatment xmlns:tp="http://www.plazi.org/taxpub"><tp:treatment-meta><kwd-group><label>Taxon classification</label><kwd><named-content xmlns:xlink="http://www.w3.org/1999/xlink" content-type="kingdom">Animalia</named-content></kwd><kwd><named-content xmlns:xlink="http://www.w3.org/1999/xlink" content-type="order">Coleoptera</named-content></kwd><kwd><named-content xmlns:xlink="http://www.w3.org/1999/xlink" content-type="family">Curculionidae</named-content></kwd></kwd-group><mixed-citation publication-type="journal"><person-group><name><surname>Lai</surname><given-names>Shengchang</given-names></name><name><surname>Zhang</surname><given-names>Ling</given-names></name><name><surname>Li</surname><given-names>You</given-names></name><name><surname>Wang</surname><given-names>Jianguo</given-names></name></person-group><article-title>A new species, a new combination, and a new record of <italic><tp:taxon-name><tp:taxon-name-part taxon-name-part-type="genus" reg="Crossotarsus">Crossotarsus</tp:taxon-name-part></tp:taxon-name></italic> Chapuis, 1865 (<tp:taxon-name><tp:taxon-name-part taxon-name-part-type="order">Coleoptera</tp:taxon-name-part></tp:taxon-name>, <tp:taxon-name><tp:taxon-name-part taxon-name-part-type="family">Curculionidae</tp:taxon-name-part></tp:taxon-name>, <tp:taxon-name><tp:taxon-name-part taxon-name-part-type="subfamily">Platypodinae</tp:taxon-name-part></tp:taxon-name>) from China</article-title><source>Zookeys</source><day>06</day><month>4</month><year>2021</year><volume>1028</volume><fpage>69</fpage><lpage>83</lpage><pub-id pub-id-type="doi">10.3897/zookeys.1028.61018</pub-id></mixed-citation></tp:treatment-meta><tp:nomenclature><tp:taxon-name><object-id xmlns:xlink="http://www.w3.org/1999/xlink" content-type="arpha" xlink:type="simple">85E5F3D9-228A-5B77-B19F-A7B701DD74B2</object-id>
            <tp:taxon-name-part taxon-name-part-type="genus" reg="Crossotarsus">Crossotarsus</tp:taxon-name-part>
            <tp:taxon-name-part taxon-name-part-type="species" reg="brevis">brevis</tp:taxon-name-part>
          </tp:taxon-name><tp:taxon-authority>(Browne, 1975)</tp:taxon-authority><tp:taxon-status xmlns:xlink="http://www.w3.org/1999/xlink" xlink:type="simple">comb. nov.</tp:taxon-status><xref ref-type="fig" rid="F3">Figures 3</xref><xref ref-type="fig" rid="F4">, 4</xref><tp:nomenclature-citation-list><tp:nomenclature-citation><tp:taxon-name>
                <tp:taxon-name-part taxon-name-part-type="genus" reg="Platypus">Platypus</tp:taxon-name-part> <tp:taxon-name-part taxon-name-part-type="species" reg="brevis">brevis</tp:taxon-name-part></tp:taxon-name><comment>Browne: <xref ref-type="bibr" rid="B5">Beaver and Browne 1975</xref>: 306.</comment></tp:nomenclature-citation><tp:nomenclature-citation><tp:taxon-name>
                <tp:taxon-name-part taxon-name-part-type="genus" reg="Dinoplatypus">Dinoplatypus</tp:taxon-name-part> <tp:taxon-name-part taxon-name-part-type="species" reg="brevis">brevis</tp:taxon-name-part></tp:taxon-name><comment>Browne: <xref ref-type="bibr" rid="B1">Beaver 1998</xref>:184.</comment></tp:nomenclature-citation></tp:nomenclature-citation-list></tp:nomenclature><tp:treatment-sec sec-type="material" id="SECID0EZZAG"><title>Material examined.</title><p>7 males, 5 females (<named-content xmlns:xlink="http://www.w3.org/1999/xlink" content-type="dwc:institutional_code" xlink:type="simple">JXAU</named-content>); 1 male, 1 female (<abbrev xmlns:xlink="http://www.w3.org/1999/xlink" content-type="institution" xlink:title="Private collection of Roger A. Beaver, Chiang Mai, Thailand" id="ABBRID0EE1AG" xlink:type="simple">RAB</abbrev>): China: Yunnan Province, Xishuangbanna Dai Autonomous Prefecture, Jinghong City, Damanmi Village, <named-content xmlns:xlink="http://www.w3.org/1999/xlink" content-type="dwc:verbatimCoordinates" xlink:type="simple"><named-content content-type="geo-json" specific-use="{&#34;type&#34;:&#34;Point&#34;,&#34;coordinates&#34;:[100.807500,22.047222]}" id="NCID0EM1AG" xlink:type="simple">22°02'50"N, 100°48'27"E</named-content></named-content>, ca 580 m, 20.I.2018, log dissection, host unknown, Shengchang Lai leg.</p><fig id="F4" position="float" orientation="portrait"><object-id xmlns:xlink="http://www.w3.org/1999/xlink" content-type="doi" xlink:type="simple">10.3897/zookeys.1028.61018.figure4</object-id><object-id xmlns:xlink="http://www.w3.org/1999/xlink" content-type="arpha" xlink:type="simple">2B489CD9-F2B2-5547-94FC-3EA2A1919D8C</object-id><label>Figure 4.</label><caption><p>Female of <italic><tp:taxon-name><tp:taxon-name-part taxon-name-part-type="genus" reg="Crossotarsus">Crossotarsus</tp:taxon-name-part> <tp:taxon-name-part taxon-name-part-type="species" reg="brevis">brevis</tp:taxon-name-part></tp:taxon-name></italic> (Browne) <bold>A</bold> dorsal view <bold>B</bold> head <bold>C</bold> lateral view <bold>D</bold> declivity. Scale bars: 0.5 mm.</p></caption><graphic xmlns:xlink="http://www.w3.org/1999/xlink" xlink:href="zookeys-1028-069-g004.jpg" position="float" orientation="portrait" xlink:type="simple" id="oo_528797.jpg"><uri content-type="original_file" xlink:type="simple">https://binary.pensoft.net/fig/528797</uri></graphic></fig></tp:treatment-sec><tp:treatment-sec sec-type="Taxonomy" id="SECID0ER2AG"><title>Taxonomy.</title><p>The specimens in the <abbrev xmlns:xlink="http://www.w3.org/1999/xlink" content-type="institution" xlink:title="Private collection of Roger A. Beaver, Chiang Mai, Thailand" id="ABBRID0EX2AG" xlink:type="simple">RAB</abbrev> were identified by comparison to a paratype <italic><tp:taxon-name><tp:taxon-name-part taxon-name-part-type="genus" reg="Crossotarsus">C.</tp:taxon-name-part> <tp:taxon-name-part taxon-name-part-type="species" reg="brevis">brevis</tp:taxon-name-part></tp:taxon-name></italic>, which is also in the <abbrev xmlns:xlink="http://www.w3.org/1999/xlink" content-type="institution" xlink:title="Private collection of Roger A. Beaver, Chiang Mai, Thailand" id="ABBRID0EH3AG" xlink:type="simple">RAB</abbrev>. Browne put this species in <italic><tp:taxon-name><tp:taxon-name-part taxon-name-part-type="genus" reg="Platypus">Platypus</tp:taxon-name-part></tp:taxon-name></italic> Herbst, noting that the apical emargination of the elytra was rather similar to that of <italic><tp:taxon-name><tp:taxon-name-part taxon-name-part-type="genus" reg="Platypus">Platypus</tp:taxon-name-part> <tp:taxon-name-part taxon-name-part-type="species" reg="caliculus">caliculus</tp:taxon-name-part></tp:taxon-name></italic><xref ref-type="bibr" rid="B14">Chapuis 1865</xref> (<xref ref-type="bibr" rid="B5">Beaver and Browne 1975</xref>). In fact, <italic><tp:taxon-name><tp:taxon-name-part taxon-name-part-type="genus" reg="Crossotarsus">C.</tp:taxon-name-part> <tp:taxon-name-part taxon-name-part-type="species" reg="brevis">brevis</tp:taxon-name-part></tp:taxon-name></italic> has the typical characters of <italic><tp:taxon-name><tp:taxon-name-part taxon-name-part-type="genus" reg="Crossotarsus">Crossotarsus</tp:taxon-name-part></tp:taxon-name></italic>: labial palps two-segmented, with basal segments fused in the midline, whereas <italic><tp:taxon-name><tp:taxon-name-part taxon-name-part-type="genus" reg="Platypus">Platypus</tp:taxon-name-part></tp:taxon-name></italic> has the labial palps three-segmented, with separate basal segments. <xref ref-type="bibr" rid="B1">Beaver (1998)</xref> transferred the species from <italic><tp:taxon-name><tp:taxon-name-part taxon-name-part-type="genus" reg="Platypus">Platypus</tp:taxon-name-part></tp:taxon-name></italic> to <italic><tp:taxon-name><tp:taxon-name-part taxon-name-part-type="genus" reg="Dinoplatypus">Dinoplatypus</tp:taxon-name-part></tp:taxon-name></italic> Wood following <xref ref-type="bibr" rid="B37">Wood’s (1993)</xref> attempt to split the genus <italic><tp:taxon-name><tp:taxon-name-part taxon-name-part-type="genus" reg="Platypus">Platypus</tp:taxon-name-part></tp:taxon-name></italic>. Wood diagnosed <italic><tp:taxon-name><tp:taxon-name-part taxon-name-part-type="genus" reg="Dinoplatypus">Dinoplatypus</tp:taxon-name-part></tp:taxon-name></italic> largely on the basis of the circular, truncate, elytral declivity of the male, with the sutural apex emarginate. However, this is an adaptive character of the declivity which has evolved independently more than once in the <tp:taxon-name><tp:taxon-name-part taxon-name-part-type="subfamily">Platypodinae</tp:taxon-name-part></tp:taxon-name>, as it has in the <tp:taxon-name><tp:taxon-name-part taxon-name-part-type="subfamily">Scolytinae</tp:taxon-name-part></tp:taxon-name> (<xref ref-type="bibr" rid="B18">Hulcr et al. 2015</xref>). Molecular phylogenetic study also shows that the few morphological characters used by <xref ref-type="bibr" rid="B37">Wood (1993)</xref> to erect several groups of Neotropical and Indo-Malayan/Australasian species in <tp:taxon-name><tp:taxon-name-part taxon-name-part-type="tribe">Platypodini</tp:taxon-name-part></tp:taxon-name> to new genera are not sufficiently diagnosable for all those groups (<xref ref-type="bibr" rid="B20">Jordal 2015</xref>).</p><p><xref ref-type="bibr" rid="B13">Browne (1961)</xref> and <xref ref-type="bibr" rid="B7">Beaver and Sanguansub (2015)</xref> suggested that the adult generic characters of primary value in <italic><tp:taxon-name><tp:taxon-name-part taxon-name-part-type="genus" reg="Crossotarsus">Crossotarsus</tp:taxon-name-part></tp:taxon-name></italic> included the structure of the labial and maxillary palps, the form of the pronotum, the sexual dimorphism of the protibia, and various modifications of the abdominal sternites in the male. Based on the two-segmented labial palps, the lateral pronotal emarginations angulate anteriorly, the pronotum without mycangial pores, and the sexual dimorphism of the protibiae, <italic><tp:taxon-name><tp:taxon-name-part taxon-name-part-type="genus" reg="Platypus">Platypus</tp:taxon-name-part> <tp:taxon-name-part taxon-name-part-type="species" reg="brevis">brevis</tp:taxon-name-part></tp:taxon-name></italic> belongs in the genus <italic><tp:taxon-name><tp:taxon-name-part taxon-name-part-type="genus" reg="Crossotarsus">Crossotarsus</tp:taxon-name-part></tp:taxon-name></italic>, and is here transferred to that genus.</p></tp:treatment-sec><tp:treatment-sec sec-type="distribution" id="SECID0EBBBG"><title>Distribution.</title><p>Thailand (<xref ref-type="bibr" rid="B6">Beaver and Liu 2013</xref>). New to China (Yunnan).</p></tp:treatment-sec><tp:treatment-sec sec-type="host" id="SECID0ELBBG"><title>Host.</title><p><italic><tp:taxon-name><tp:taxon-name-part taxon-name-part-type="genus" reg="Castanopsis">Castanopsis</tp:taxon-name-part></tp:taxon-name></italic> sp. (<tp:taxon-name><tp:taxon-name-part taxon-name-part-type="family">Fagaceae</tp:taxon-name-part></tp:taxon-name>) (<xref ref-type="bibr" rid="B6">Beaver and Liu 2013</xref>).</p></tp:treatment-sec><tp:treatment-sec><!--Section generated to contain objects referenced in tp:taxon-treatment.--><fig id="F3" position="float" orientation="portrait"><object-id xmlns:xlink="http://www.w3.org/1999/xlink" content-type="doi" xlink:type="simple">10.3897/zookeys.1028.61018.figure3</object-id><object-id xmlns:xlink="http://www.w3.org/1999/xlink" content-type="arpha" xlink:type="simple">41724FAB-4A7F-55A9-A739-5149BA59A855</object-id><label>Figure 3.</label><caption><p>Male of <italic><tp:taxon-name><tp:taxon-name-part taxon-name-part-type="genus" reg="Crossotarsus">Crossotarsus</tp:taxon-name-part> <tp:taxon-name-part taxon-name-part-type="species" reg="brevis">brevis</tp:taxon-name-part></tp:taxon-name></italic> (Browne) <bold>A</bold> dorsal view <bold>B</bold> head <bold>C</bold> lateral view <bold>D</bold> declivity. Scale bars: 0.5 mm.</p></caption><graphic xmlns:xlink="http://www.w3.org/1999/xlink" xlink:href="zookeys-1028-069-g003.jpg" position="float" orientation="portrait" xlink:type="simple" id="oo_528796.jpg"><uri content-type="original_file" xlink:type="simple">https://binary.pensoft.net/fig/528796</uri></graphic></fig></tp:treatment-sec><ref-list><ref id="B5"><mixed-citation xmlns:xlink="http://www.w3.org/1999/xlink" xlink:type="simple"><person-group><name name-style="western"><surname>Beaver</surname><given-names>RA</given-names></name><name name-style="western"><surname>Browne</surname><given-names>FG</given-names></name></person-group> (<year>1975</year>) <article-title>The <tp:taxon-name><tp:taxon-name-part taxon-name-part-type="family">Scolytidae</tp:taxon-name-part></tp:taxon-name> and <tp:taxon-name><tp:taxon-name-part taxon-name-part-type="family">Platypodidae</tp:taxon-name-part></tp:taxon-name> (<tp:taxon-name><tp:taxon-name-part taxon-name-part-type="order">Coleoptera</tp:taxon-name-part></tp:taxon-name>) of Thailand: a checklist with biological and zoogeographical notes.</article-title><source>Oriental Insects</source><volume>9</volume>(<issue>3</issue>): <fpage>283</fpage>–<lpage>211</lpage>. <ext-link xlink:type="simple" ext-link-type="doi" xlink:href="10.1080/00305316.1975.10434499">https://doi.org/10.1080/00305316.1975.10434499</ext-link></mixed-citation></ref><ref id="B1"><mixed-citation xmlns:xlink="http://www.w3.org/1999/xlink" xlink:type="simple"><person-group><name name-style="western"><surname>Beaver</surname><given-names>RA</given-names></name></person-group> (<year>1998</year>) <article-title>New synonymy, new combinations and taxonomic notes on <tp:taxon-name><tp:taxon-name-part taxon-name-part-type="family">Scolytidae</tp:taxon-name-part></tp:taxon-name> and <tp:taxon-name><tp:taxon-name-part taxon-name-part-type="family">Platypodidae</tp:taxon-name-part></tp:taxon-name> (<tp:taxon-name><tp:taxon-name-part taxon-name-part-type="class">Insecta</tp:taxon-name-part></tp:taxon-name>: <tp:taxon-name><tp:taxon-name-part taxon-name-part-type="order">Coleoptera</tp:taxon-name-part></tp:taxon-name>). Annalen des Naturhistorischen Museums in Wien.</article-title><source>Serie B für Botanik und Zoologie</source><volume>100</volume>: <fpage>179</fpage>–<lpage>192</lpage>.</mixed-citation></ref><ref id="B14"><mixed-citation xmlns:xlink="http://www.w3.org/1999/xlink" xlink:type="simple"><person-group><name name-style="western"><surname>Chapuis</surname><given-names>F</given-names></name></person-group> (<year>1865</year>) <source>Monographie des Platypides. H.</source><publisher-name>Dessain</publisher-name>, <publisher-loc>Liège</publisher-loc>, <size units="page">344 pp</size>.</mixed-citation></ref><ref id="B37"><mixed-citation xmlns:xlink="http://www.w3.org/1999/xlink" xlink:type="simple"><person-group><name name-style="western"><surname>Wood</surname><given-names>SL</given-names></name></person-group> (<year>1993</year>) <article-title>Revision of the genera of <tp:taxon-name><tp:taxon-name-part taxon-name-part-type="family">Platypodidae</tp:taxon-name-part></tp:taxon-name> (<tp:taxon-name><tp:taxon-name-part taxon-name-part-type="order">Coleoptera</tp:taxon-name-part></tp:taxon-name>).</article-title><source>Great Basin Naturalist</source><volume>53</volume>(<issue>3</issue>): <fpage>259</fpage>–<lpage>281</lpage>. <ext-link xlink:type="simple" ext-link-type="doi" xlink:href="10.5962/bhl.part.16605">https://doi.org/10.5962/bhl.part.16605</ext-link></mixed-citation></ref><ref id="B18"><mixed-citation xmlns:xlink="http://www.w3.org/1999/xlink" xlink:type="simple"><person-group><name name-style="western"><surname>Hulcr</surname><given-names>J</given-names></name><name name-style="western"><surname>Atkinson</surname><given-names>TH</given-names></name><name name-style="western"><surname>Cognato</surname><given-names>AI</given-names></name><name name-style="western"><surname>Jordal</surname><given-names>BH</given-names></name><name name-style="western"><surname>Mckenna</surname><given-names>DD</given-names></name></person-group> (<year>2015</year>) <article-title>Morphology, taxonomy, and phylogenetics of bark beetles.</article-title> In: <person-group><name name-style="western"><surname>Vega</surname><given-names>FE</given-names></name><name name-style="western"><surname>Hofstetter</surname><given-names>RW</given-names></name></person-group> (<role>Eds</role>) <issue-title>Bark Beetles.</issue-title><source>Biology and Ecology of Native and Invasive Species. Academic Press, London</source>, <fpage>41</fpage>–<lpage>84</lpage>. <ext-link xlink:type="simple" ext-link-type="doi" xlink:href="10.1016/B978-0-12-417156-5.00002-2">https://doi.org/10.1016/B978-0-12-417156-5.00002-2</ext-link></mixed-citation></ref><ref id="B20"><mixed-citation xmlns:xlink="http://www.w3.org/1999/xlink" xlink:type="simple"><person-group><name name-style="western"><surname>Jordal</surname><given-names>BH</given-names></name></person-group> (<year>2015</year>) <article-title>Molecular phylogeny and biogeography of the weevil subfamily <tp:taxon-name><tp:taxon-name-part taxon-name-part-type="subfamily">Platypodinae</tp:taxon-name-part></tp:taxon-name> reveals evolutionarily conserved range patterns.</article-title><source>Molecular Phylogenetics and Evolution</source><volume>92</volume>: <fpage>294</fpage>–<lpage>307</lpage>. <ext-link xlink:type="simple" ext-link-type="doi" xlink:href="10.1016/j.ympev.2015.05.028">https://doi.org/10.1016/j.ympev.2015.05.028</ext-link></mixed-citation></ref><ref id="B13"><mixed-citation xmlns:xlink="http://www.w3.org/1999/xlink" xlink:type="simple"><person-group><name name-style="western"><surname>Browne</surname><given-names>FG</given-names></name></person-group> (<year>1961</year>) Taxonomic notes on <tp:taxon-name><tp:taxon-name-part taxon-name-part-type="family">Platypodidae</tp:taxon-name-part></tp:taxon-name> (<tp:taxon-name><tp:taxon-name-part taxon-name-part-type="order">Coleoptera</tp:taxon-name-part></tp:taxon-name>). Annals and Magazine of Natural History, Series 13, 4(47): 641–656. <ext-link xlink:type="simple" ext-link-type="doi" xlink:href="10.1080/00222936108651189">https://doi.org/10.1080/00222936108651189</ext-link></mixed-citation></ref><ref id="B7"><mixed-citation xmlns:xlink="http://www.w3.org/1999/xlink" xlink:type="simple"><person-group><name name-style="western"><surname>Beaver</surname><given-names>RA</given-names></name><name name-style="western"><surname>Sanguansub</surname><given-names>S</given-names></name></person-group> (<year>2015</year>) <article-title>A review of the genus <italic><tp:taxon-name><tp:taxon-name-part taxon-name-part-type="genus">Carchesiopygus</tp:taxon-name-part></tp:taxon-name></italic> Schedl (<tp:taxon-name><tp:taxon-name-part taxon-name-part-type="order">Coleoptera</tp:taxon-name-part></tp:taxon-name>: <tp:taxon-name><tp:taxon-name-part taxon-name-part-type="family">Curculionidae</tp:taxon-name-part></tp:taxon-name>: <tp:taxon-name><tp:taxon-name-part taxon-name-part-type="subfamily">Platypodinae</tp:taxon-name-part></tp:taxon-name>), with keys to species.</article-title><source>Zootaxa</source><volume>3931</volume>(<issue>1</issue>): <fpage>401</fpage>–<lpage>412</lpage>. <ext-link xlink:type="simple" ext-link-type="doi" xlink:href="10.11646/zootaxa.3931.3.4">https://doi.org/10.11646/zootaxa.3931.3.4</ext-link></mixed-citation></ref><ref id="B6"><mixed-citation xmlns:xlink="http://www.w3.org/1999/xlink" xlink:type="simple"><person-group><name name-style="western"><surname>Beaver</surname><given-names>RA</given-names></name><name name-style="western"><surname>Liu</surname><given-names>LY</given-names></name></person-group> (<year>2013</year>) <article-title>A synopsis of the pin-hole borers of Thailand (<tp:taxon-name><tp:taxon-name-part taxon-name-part-type="order">Coleoptera</tp:taxon-name-part></tp:taxon-name>: <tp:taxon-name><tp:taxon-name-part taxon-name-part-type="family">Curculionidae</tp:taxon-name-part></tp:taxon-name>: <tp:taxon-name><tp:taxon-name-part taxon-name-part-type="subfamily">Platypodinae</tp:taxon-name-part></tp:taxon-name>).</article-title><source>Zootaxa</source><volume>3646</volume>(<issue>4</issue>): <fpage>447</fpage>–<lpage>486</lpage>. <ext-link xlink:type="simple" ext-link-type="doi" xlink:href="10.11646/zootaxa.3646.4.7">https://doi.org/10.11646/zootaxa.3646.4.7</ext-link></mixed-citation></ref></ref-list></tp:taxon-treatment>
