# Supplementary material for: A new species, a new combination, and a new record of Crossotarsus Chapuis, 1865 (Coleoptera, Curculionidae, Platypodinae) from China
Source: Zookeys. 2021 Apr 6;1028:69–83. doi: 10.3897/zookeys.1028.61018 (PMC8044065; doi:10.3897/zookeys.1028.61018)
Supplement: XML Treatment for Crossotarsus emorsus [file zookeys.1028.61018-treatment3.xml]

<!DOCTYPE tp:taxon-treatment
  PUBLIC "-//TaxonX//DTD Taxonomic Treatment Publishing DTD v0 20100105//EN" "tax-treatment-NSO.dtd">
<tp:taxon-treatment xmlns:tp="http://www.plazi.org/taxpub"><tp:treatment-meta><kwd-group><label>Taxon classification</label><kwd><named-content xmlns:xlink="http://www.w3.org/1999/xlink" content-type="kingdom">Animalia</named-content></kwd><kwd><named-content xmlns:xlink="http://www.w3.org/1999/xlink" content-type="order">Coleoptera</named-content></kwd><kwd><named-content xmlns:xlink="http://www.w3.org/1999/xlink" content-type="family">Curculionidae</named-content></kwd></kwd-group><mixed-citation publication-type="journal"><person-group><name><surname>Lai</surname><given-names>Shengchang</given-names></name><name><surname>Zhang</surname><given-names>Ling</given-names></name><name><surname>Li</surname><given-names>You</given-names></name><name><surname>Wang</surname><given-names>Jianguo</given-names></name></person-group><article-title>A new species, a new combination, and a new record of <italic><tp:taxon-name><tp:taxon-name-part taxon-name-part-type="genus" reg="Crossotarsus">Crossotarsus</tp:taxon-name-part></tp:taxon-name></italic> Chapuis, 1865 (<tp:taxon-name><tp:taxon-name-part taxon-name-part-type="order">Coleoptera</tp:taxon-name-part></tp:taxon-name>, <tp:taxon-name><tp:taxon-name-part taxon-name-part-type="family">Curculionidae</tp:taxon-name-part></tp:taxon-name>, <tp:taxon-name><tp:taxon-name-part taxon-name-part-type="subfamily">Platypodinae</tp:taxon-name-part></tp:taxon-name>) from China</article-title><source>Zookeys</source><day>06</day><month>4</month><year>2021</year><volume>1028</volume><fpage>69</fpage><lpage>83</lpage><pub-id pub-id-type="doi">10.3897/zookeys.1028.61018</pub-id></mixed-citation></tp:treatment-meta><tp:nomenclature><tp:taxon-name><object-id xmlns:xlink="http://www.w3.org/1999/xlink" content-type="arpha" xlink:type="simple">799EF04F-6B6F-5A16-BC37-64B93E0C03F1</object-id>
              <tp:taxon-name-part taxon-name-part-type="genus" reg="Crossotarsus">Crossotarsus</tp:taxon-name-part>
              <tp:taxon-name-part taxon-name-part-type="species" reg="emorsus">emorsus</tp:taxon-name-part>
            </tp:taxon-name><tp:taxon-authority>Beeson, 1937</tp:taxon-authority><xref ref-type="fig" rid="F5">Figures 5</xref><xref ref-type="fig" rid="F6">, 6</xref><tp:nomenclature-citation-list><tp:nomenclature-citation><tp:taxon-name>
                  <tp:taxon-name-part taxon-name-part-type="genus" reg="Crossotarsus">Crossotarsus</tp:taxon-name-part> <tp:taxon-name-part taxon-name-part-type="species" reg="emorsus">emorsus</tp:taxon-name-part></tp:taxon-name><comment>Beeson, 1937: 87.</comment></tp:nomenclature-citation></tp:nomenclature-citation-list></tp:nomenclature><tp:treatment-sec sec-type="material" id="SECID0E5DBG"><title>Material examined.</title><p>4 males, 1 female (<named-content xmlns:xlink="http://www.w3.org/1999/xlink" content-type="dwc:institutional_code" xlink:type="simple">JXAU</named-content>) China: Yunnan Province, Xishuangbanna Dai Autonomous Prefecture, Jinghong City, Nabanhe River Watershed National Nature Reserve, Guomenshan, ca 1030 m, <named-content xmlns:xlink="http://www.w3.org/1999/xlink" content-type="dwc:verbatimCoordinates" xlink:type="simple"><named-content content-type="geo-json" specific-use="{&#34;type&#34;:&#34;Point&#34;,&#34;coordinates&#34;:[100.602778,22.246111]}" id="NCID0EMEBG" xlink:type="simple">22°14'46"N, 100°36'10"E</named-content></named-content>, 27.I.2018, log dissection, host <italic><tp:taxon-name><tp:taxon-name-part taxon-name-part-type="genus" reg="Dalbergia">Dalbergia</tp:taxon-name-part> <tp:taxon-name-part taxon-name-part-type="species" reg="assamica">assamica</tp:taxon-name-part></tp:taxon-name></italic>, Shengchang Lai leg.; 1 male, 1 female (<abbrev xmlns:xlink="http://www.w3.org/1999/xlink" content-type="institution" xlink:title="Private collection of Roger A. Beaver, Chiang Mai, Thailand" id="ABBRID0E3EBG" xlink:type="simple">RAB</abbrev>); 1 male (<named-content xmlns:xlink="http://www.w3.org/1999/xlink" content-type="dwc:institutional_code" xlink:type="simple">JXAU</named-content>) China: Yunnan Province, Xishuangbanna Dai Autonomous Prefecture, Jinghong City, Damanmi Village, ca 580 m, <named-content xmlns:xlink="http://www.w3.org/1999/xlink" content-type="dwc:verbatimCoordinates" xlink:type="simple"><named-content content-type="geo-json" specific-use="{&#34;type&#34;:&#34;Point&#34;,&#34;coordinates&#34;:[100.807500,22.047222]}" id="NCID0EJFBG" xlink:type="simple">22°02'50"N, 100°48'27"E</named-content></named-content>, 20.I.2018, log dissection, host <italic><tp:taxon-name><tp:taxon-name-part taxon-name-part-type="genus" reg="Cassia">Cassia</tp:taxon-name-part> <tp:taxon-name-part taxon-name-part-type="species" reg="siamea">siamea</tp:taxon-name-part></tp:taxon-name></italic>, Shengchang Lai leg.</p><fig id="F5" position="float" orientation="portrait"><object-id xmlns:xlink="http://www.w3.org/1999/xlink" content-type="doi" xlink:type="simple">10.3897/zookeys.1028.61018.figure5</object-id><object-id xmlns:xlink="http://www.w3.org/1999/xlink" content-type="arpha" xlink:type="simple">4BDE2CFE-A92A-5E5B-B8F5-3A822240DD74</object-id><label>Figure 5.</label><caption><p>Male of <italic><tp:taxon-name><tp:taxon-name-part taxon-name-part-type="genus" reg="Crossotarsus">Crossotarsus</tp:taxon-name-part> <tp:taxon-name-part taxon-name-part-type="species" reg="emorsus">emorsus</tp:taxon-name-part></tp:taxon-name></italic> Beeson <bold>A</bold> dorsal view <bold>B</bold> head <bold>C</bold> lateral view <bold>D</bold> declivity. Scale bars: 0.5 mm.</p></caption><graphic xmlns:xlink="http://www.w3.org/1999/xlink" xlink:href="zookeys-1028-069-g005.jpg" position="float" orientation="portrait" xlink:type="simple" id="oo_528798.jpg"><uri content-type="original_file" xlink:type="simple">https://binary.pensoft.net/fig/528798</uri></graphic></fig></tp:treatment-sec><tp:treatment-sec sec-type="diagnosis" id="SECID0EZGBG"><title>Diagnosis.</title><p><italic><tp:taxon-name><tp:taxon-name-part taxon-name-part-type="genus" reg="Crossotarsus">C.</tp:taxon-name-part> <tp:taxon-name-part taxon-name-part-type="species" reg="emorsus">emorsus</tp:taxon-name-part></tp:taxon-name></italic> is similar to <italic><tp:taxon-name><tp:taxon-name-part taxon-name-part-type="genus" reg="Crossotarsus">C.</tp:taxon-name-part> <tp:taxon-name-part taxon-name-part-type="species" reg="terminatus">terminatus</tp:taxon-name-part></tp:taxon-name></italic> but can be distinguished using the characters given in Table <xref ref-type="table" rid="T3">3</xref>.</p><table-wrap id="T3" position="float" orientation="portrait"><label>Table 3.</label><caption><p>Diagnostic characters separating <italic><tp:taxon-name><tp:taxon-name-part taxon-name-part-type="genus" reg="Crossotarsus">Crossotarsus</tp:taxon-name-part> <tp:taxon-name-part taxon-name-part-type="species" reg="emorsus">emorsus</tp:taxon-name-part></tp:taxon-name></italic> and <italic><tp:taxon-name><tp:taxon-name-part taxon-name-part-type="genus" reg="Crossotarsus">Crossotarsus</tp:taxon-name-part> <tp:taxon-name-part taxon-name-part-type="species" reg="terminatus">terminatus</tp:taxon-name-part></tp:taxon-name></italic>.</p></caption><table id="TID0EH1BG" rules="all"><tbody><tr><th rowspan="1" colspan="1"/><th rowspan="1" colspan="1">
                      <italic><tp:taxon-name><tp:taxon-name-part taxon-name-part-type="genus" reg="Crossotarsus">C.</tp:taxon-name-part> <tp:taxon-name-part taxon-name-part-type="species" reg="emorsus">emorsus</tp:taxon-name-part></tp:taxon-name></italic>
                    </th><th rowspan="1" colspan="1">
                      <italic><tp:taxon-name><tp:taxon-name-part taxon-name-part-type="genus" reg="Crossotarsus">C.</tp:taxon-name-part> <tp:taxon-name-part taxon-name-part-type="species" reg="terminatus">terminatus</tp:taxon-name-part></tp:taxon-name></italic>
                    </th></tr><tr><td rowspan="2" colspan="1">Body size</td><td rowspan="1" colspan="1">Male size 4.56–4.80 mm long, 3.20–3.42 times as long as wide;</td><td rowspan="1" colspan="1">Male size 3.32–3.40 mm long, 2.78–3.00 times as long as wide;</td></tr><tr><td rowspan="1" colspan="1">Female size 4.8–5.34 mm long, 3.38–3.43 times as long as wide.</td><td rowspan="1" colspan="1">Female size 3.44–3.58 mm long, 2.87–2.93 times as long as wide.</td></tr><tr><td rowspan="2" colspan="1">Frons</td><td rowspan="1" colspan="1">Male frons almost flat, with shallower, irregularly placed punctures; circularly concave in median line.</td><td rowspan="1" colspan="1">Male frons coarser, with deeper, irregularly placed punctures; linearly concave in median line.</td></tr><tr><td rowspan="1" colspan="1">Female frons almost flat, without concave around median line.</td><td rowspan="1" colspan="1">Female frons concave forming a big, circular impression around concave median line.</td></tr><tr><td rowspan="1" colspan="1">Elytra</td><td rowspan="1" colspan="1">Male without lateral emargination at declivity base, semicircular lateral borders with serrated, lateral tubercles.</td><td rowspan="1" colspan="1">Male with lateral emargination at declivity base, semicircular lateral borders rounded, without distinct serrated, lateral tubercles.</td></tr></tbody></table></table-wrap></tp:treatment-sec><tp:treatment-sec sec-type="distribution" id="SECID0EKLBG"><title>Distribution.</title><p>Myanmar, Thailand, Laos (<xref ref-type="bibr" rid="B6">Beaver and Liu 2013</xref>; <xref ref-type="bibr" rid="B4">Beaver 2016</xref>). New to China (Yunnan).</p></tp:treatment-sec><tp:treatment-sec sec-type="host" id="SECID0EYLBG"><title>Host.</title><p>The species is recorded from trees in the families <tp:taxon-name><tp:taxon-name-part taxon-name-part-type="family">Lecythidaceae</tp:taxon-name-part></tp:taxon-name>, <tp:taxon-name><tp:taxon-name-part taxon-name-part-type="family">Fabaceae</tp:taxon-name-part></tp:taxon-name>, <tp:taxon-name><tp:taxon-name-part taxon-name-part-type="family">Sterculiaceae</tp:taxon-name-part></tp:taxon-name> and <tp:taxon-name><tp:taxon-name-part taxon-name-part-type="family">Verbenaceae</tp:taxon-name-part></tp:taxon-name> (<xref ref-type="bibr" rid="B10">Beeson 1937</xref>), and is presumably polyphagous (<xref ref-type="bibr" rid="B4">Beaver 2016</xref>). Host plants recorded here are: <italic><tp:taxon-name><tp:taxon-name-part taxon-name-part-type="genus" reg="Senna">Senna</tp:taxon-name-part> <tp:taxon-name-part taxon-name-part-type="species" reg="siamea">siamea</tp:taxon-name-part></tp:taxon-name></italic> (Lam.) H.S.Irwin &amp; Barneby and <italic><tp:taxon-name><tp:taxon-name-part taxon-name-part-type="genus" reg="Dalbergia">Dalbergia</tp:taxon-name-part> <tp:taxon-name-part taxon-name-part-type="species" reg="assamica">assamica</tp:taxon-name-part></tp:taxon-name></italic> Benth. (<tp:taxon-name><tp:taxon-name-part taxon-name-part-type="family">Fabaceae</tp:taxon-name-part></tp:taxon-name>).</p><fig id="F6" position="float" orientation="portrait"><object-id xmlns:xlink="http://www.w3.org/1999/xlink" content-type="doi" xlink:type="simple">10.3897/zookeys.1028.61018.figure6</object-id><object-id xmlns:xlink="http://www.w3.org/1999/xlink" content-type="arpha" xlink:type="simple">B710C22F-6A29-5151-A063-FD50F62EC100</object-id><label>Figure 6.</label><caption><p>Female of <italic><tp:taxon-name><tp:taxon-name-part taxon-name-part-type="genus" reg="Crossotarsus">Crossotarsus</tp:taxon-name-part> <tp:taxon-name-part taxon-name-part-type="species" reg="emorsus">emorsus</tp:taxon-name-part></tp:taxon-name></italic> Beeson <bold>A</bold> dorsal view <bold>B</bold> head <bold>C</bold> lateral view <bold>D</bold> declivity. Scale bars: 0.5 mm.</p></caption><graphic xmlns:xlink="http://www.w3.org/1999/xlink" xlink:href="zookeys-1028-069-g006.jpg" position="float" orientation="portrait" xlink:type="simple" id="oo_528799.jpg"><uri content-type="original_file" xlink:type="simple">https://binary.pensoft.net/fig/528799</uri></graphic></fig></tp:treatment-sec><tp:treatment-sec sec-type="Molecular data" id="SECID0EVOBG"><title>Molecular data.</title><p>The phylogenetic tree for analyzing the evolutionary relationships of 13 taxa including the ingroups (<italic><tp:taxon-name><tp:taxon-name-part taxon-name-part-type="genus" reg="Crossotarsus">Crossotarsus</tp:taxon-name-part></tp:taxon-name></italic> species) and the outgroups (<italic><tp:taxon-name><tp:taxon-name-part taxon-name-part-type="genus" reg="Platypus">P.</tp:taxon-name-part> <tp:taxon-name-part taxon-name-part-type="species" reg="contaminatus">contaminatus</tp:taxon-name-part></tp:taxon-name></italic>) was constructed based on four genes (Fig. <xref ref-type="fig" rid="F7">7</xref>). The BI tree shows the new species (<italic><tp:taxon-name><tp:taxon-name-part taxon-name-part-type="genus" reg="Crossotarsus">C.</tp:taxon-name-part> <tp:taxon-name-part taxon-name-part-type="species" reg="beaveri">beaveri</tp:taxon-name-part></tp:taxon-name></italic>) and the new combination (<italic><tp:taxon-name><tp:taxon-name-part taxon-name-part-type="genus" reg="Crossotarsus">C.</tp:taxon-name-part> <tp:taxon-name-part taxon-name-part-type="species" reg="brevis">brevis</tp:taxon-name-part></tp:taxon-name></italic>) forming a clade, with high node support. These group with <xref ref-type="bibr" rid="B30">Schedl’s (1972a)</xref> ‘<italic><tp:taxon-name><tp:taxon-name-part taxon-name-part-type="genus" reg="Crossotarsi">Crossotarsi</tp:taxon-name-part> <tp:taxon-name-part taxon-name-part-type="species" reg="coleoptrati">coleoptrati</tp:taxon-name-part></tp:taxon-name></italic>’ (<italic><tp:taxon-name><tp:taxon-name-part taxon-name-part-type="genus" reg="Crossotarsus">C.</tp:taxon-name-part> <tp:taxon-name-part taxon-name-part-type="species" reg="fractus">fractus</tp:taxon-name-part></tp:taxon-name></italic> Sampson, 1912, <italic><tp:taxon-name><tp:taxon-name-part taxon-name-part-type="genus" reg="Crossotarsus">C.</tp:taxon-name-part> <tp:taxon-name-part taxon-name-part-type="species" reg="squamulatus">squamulatus</tp:taxon-name-part></tp:taxon-name></italic> and <italic><tp:taxon-name><tp:taxon-name-part taxon-name-part-type="genus" reg="Crossotarsus">C.</tp:taxon-name-part> <tp:taxon-name-part taxon-name-part-type="species" reg="terminatus">terminatus</tp:taxon-name-part></tp:taxon-name></italic>) and cluster with all remaining <italic><tp:taxon-name><tp:taxon-name-part taxon-name-part-type="genus" reg="Crossotarsus">Crossotarsus</tp:taxon-name-part></tp:taxon-name></italic> species. It confirms that the taxonomic changes and the relationship of <italic><tp:taxon-name><tp:taxon-name-part taxon-name-part-type="genus" reg="Crossotarsus">C.</tp:taxon-name-part> <tp:taxon-name-part taxon-name-part-type="species" reg="brevis">brevis</tp:taxon-name-part></tp:taxon-name></italic> and <italic><tp:taxon-name><tp:taxon-name-part taxon-name-part-type="genus" reg="Crossotarsus">C.</tp:taxon-name-part> <tp:taxon-name-part taxon-name-part-type="species" reg="brevis">brevis</tp:taxon-name-part></tp:taxon-name></italic> are correct. It also indicates that <italic><tp:taxon-name><tp:taxon-name-part taxon-name-part-type="genus" reg="Crossotarsus">C.</tp:taxon-name-part> <tp:taxon-name-part taxon-name-part-type="species" reg="emorsus">emorsus</tp:taxon-name-part></tp:taxon-name></italic>, <italic><tp:taxon-name><tp:taxon-name-part taxon-name-part-type="genus" reg="Crossotarsus">C.</tp:taxon-name-part> <tp:taxon-name-part taxon-name-part-type="species" reg="fractus">fractus</tp:taxon-name-part></tp:taxon-name></italic>, <italic><tp:taxon-name><tp:taxon-name-part taxon-name-part-type="genus" reg="Crossotarsus">C.</tp:taxon-name-part> <tp:taxon-name-part taxon-name-part-type="species" reg="squamulatus">squamulatus</tp:taxon-name-part></tp:taxon-name></italic> and <italic><tp:taxon-name><tp:taxon-name-part taxon-name-part-type="genus" reg="Crossotarsus">C.</tp:taxon-name-part> <tp:taxon-name-part taxon-name-part-type="species" reg="terminatus">terminatus</tp:taxon-name-part></tp:taxon-name></italic> should be considered distinct species (as by <xref ref-type="bibr" rid="B6">Beaver and Liu 2013</xref>), and not considered synonyms or subspecies (<xref ref-type="bibr" rid="B30">Schedl 1972a</xref>).</p><fig id="F7" position="float" orientation="portrait"><object-id xmlns:xlink="http://www.w3.org/1999/xlink" content-type="doi" xlink:type="simple">10.3897/zookeys.1028.61018.figure7</object-id><object-id xmlns:xlink="http://www.w3.org/1999/xlink" content-type="arpha" xlink:type="simple">37D9BCF0-B843-571B-AA53-B98728072CE5</object-id><label>Figure 7.</label><caption><p>Tree topology resulting from Bayesian analysis of four genes. Posterior probabilities are given on the nodes. New species and new combination in boldface.</p></caption><graphic xmlns:xlink="http://www.w3.org/1999/xlink" xlink:href="zookeys-1028-069-g007.jpg" position="float" orientation="portrait" xlink:type="simple" id="oo_528800.jpg"><uri content-type="original_file" xlink:type="simple">https://binary.pensoft.net/fig/528800</uri></graphic></fig></tp:treatment-sec><ref-list><ref id="B6"><mixed-citation xmlns:xlink="http://www.w3.org/1999/xlink" xlink:type="simple"><person-group><name name-style="western"><surname>Beaver</surname><given-names>RA</given-names></name><name name-style="western"><surname>Liu</surname><given-names>LY</given-names></name></person-group> (<year>2013</year>) <article-title>A synopsis of the pin-hole borers of Thailand (<tp:taxon-name><tp:taxon-name-part taxon-name-part-type="order">Coleoptera</tp:taxon-name-part></tp:taxon-name>: <tp:taxon-name><tp:taxon-name-part taxon-name-part-type="family">Curculionidae</tp:taxon-name-part></tp:taxon-name>: <tp:taxon-name><tp:taxon-name-part taxon-name-part-type="subfamily">Platypodinae</tp:taxon-name-part></tp:taxon-name>).</article-title><source>Zootaxa</source><volume>3646</volume>(<issue>4</issue>): <fpage>447</fpage>–<lpage>486</lpage>. <ext-link xlink:type="simple" ext-link-type="doi" xlink:href="10.11646/zootaxa.3646.4.7">https://doi.org/10.11646/zootaxa.3646.4.7</ext-link></mixed-citation></ref><ref id="B4"><mixed-citation xmlns:xlink="http://www.w3.org/1999/xlink" xlink:type="simple"><person-group><name name-style="western"><surname>Beaver</surname><given-names>RA</given-names></name></person-group> (<year>2016</year>) <article-title>The platypodine ambrosia beetles of Laos (<tp:taxon-name><tp:taxon-name-part taxon-name-part-type="order">Coleoptera</tp:taxon-name-part></tp:taxon-name>: <tp:taxon-name><tp:taxon-name-part taxon-name-part-type="family">Curculionidae</tp:taxon-name-part></tp:taxon-name>: <tp:taxon-name><tp:taxon-name-part taxon-name-part-type="subfamily">Platypodinae</tp:taxon-name-part></tp:taxon-name>).</article-title><source>Entomologica Basiliensia et Collectionis Frey</source><volume>35</volume>: <fpage>487</fpage>–<lpage>504</lpage>.</mixed-citation></ref><ref id="B10"><mixed-citation xmlns:xlink="http://www.w3.org/1999/xlink" xlink:type="simple"><person-group><name name-style="western"><surname>Beeson</surname><given-names>CFC</given-names></name></person-group> (<year>1937</year>) <article-title>New <italic><tp:taxon-name><tp:taxon-name-part taxon-name-part-type="genus">Crossotarsus</tp:taxon-name-part></tp:taxon-name></italic> (<tp:taxon-name><tp:taxon-name-part taxon-name-part-type="family">Platypodidae</tp:taxon-name-part></tp:taxon-name>, Col.).</article-title><source>The Indian Forest Records</source><volume>3</volume>: <fpage>47</fpage>–<lpage>103</lpage>.</mixed-citation></ref><ref id="B30"><mixed-citation xmlns:xlink="http://www.w3.org/1999/xlink" xlink:type="simple"><person-group><name name-style="western"><surname>Schedl</surname><given-names>KE</given-names></name></person-group> (<year>1972a</year>) <source>Monographie der Familie <tp:taxon-name><tp:taxon-name-part taxon-name-part-type="family">Platypodidae</tp:taxon-name-part></tp:taxon-name><tp:taxon-name><tp:taxon-name-part taxon-name-part-type="order">Coleoptera</tp:taxon-name-part></tp:taxon-name>. W.</source><publisher-name>Junk</publisher-name>, <publisher-loc>Den Haag</publisher-loc>, <size units="page">322 pp</size>.</mixed-citation></ref></ref-list></tp:taxon-treatment>
